# Supplementary material for: Understanding the Oxidation Electrochemistry of Adsorbed Eugenol on a Glassy Carbon Electrode Modified with Electrochemically Partially Reduced Graphene Oxide: A Theoretical and Experimental Approach
Source: Int J Mol Sci. 2026 Mar 7;27(5):2461. doi: 10.3390/ijms27052461 (PMC12985879; doi:10.3390/ijms27052461)
Supplement: Supplementary file 1 [file ijms-27-02461-s001.zip]

Archive with 1 entries (1 files):
- ijms-4181813-supplementary.pdf
